# Supplementary material for: The Combination of Anti-CD47 Antibody with CTLA4 Blockade Enhances Anti-Tumor Immunity in Non-Small Cell Lung Cancer via Normalization of Tumor Vasculature and Reprogramming of the Immune Microenvironment
Source: Cancers (Basel). 2024 Feb 19;16(4):832. doi: 10.3390/cancers16040832 (PMC10887353; doi:10.3390/cancers16040832)
Supplement: Supplementary file 1 [file cancers-16-00832-s001.zip]

Archive with 2 entries (2 files):
- cancers-2669656-figures.pdf
- cancers-2669656-File S1.pdf
